# Supplementary material for: Development of Ni-Sr(V,Ti)O3-δ Fuel Electrodes for Solid Oxide Fuel Cells
Source: Materials (Basel). 2021 Dec 30;15(1):278. doi: 10.3390/ma15010278 (PMC8746223; doi:10.3390/ma15010278)
Supplement: Supplementary file 1 [file materials-15-00278-s001.zip]

Archive with 1 entries (1 files):
- materials-1509568-supplementary.pdf
